# Supplementary material for: Impact of consumer information capability on green consumption intention: the role of green trust and media publicity
Source: Front Psychol. 2023 Oct 9;14:1247479. doi: 10.3389/fpsyg.2023.1247479 (PMC10591222; doi:10.3389/fpsyg.2023.1247479)
Supplement: Supplementary file 1 [file Table_1.XLSX]

## Sheet: Sheet1
Gender	Age	Academic qualifications	Monthly Salary	Career	IC1	IC2	IC3	IA1	IA2	IA3	IS1	IS2	IS3	GT1	GT2	GT3	MP1	MP2	MP3	GCI1	GCI2	GCI3
2	3	2	3	11	3	4	2	3	4	4	4	3	2	4	4	4	4	3	4	4	2	4
1	4	3	3	7	2	2	2	2	4	4	2	2	2	3	2	3	2	2	2	3	2	4
1	2	2	3	12	4	2	4	4	4	2	3	4	4	4	4	3	4	3	2	5	3	3
1	3	1	3	8	4	3	4	2	4	4	4	3	4	4	3	4	4	4	4	2	4	3
2	3	2	4	3	3	4	3	3	3	2	2	2	3	2	3	2	2	2	3	2	3	1
2	4	2	3	9	3	3	4	5	5	5	3	3	4	4	5	3	5	4	3	5	5	5
2	3	2	3	8	5	3	3	3	2	3	3	3	5	5	3	5	3	5	5	4	5	5
1	3	2	3	10	4	2	3	4	3	4	2	2	1	3	2	4	4	4	4	1	1	2
1	2	3	4	8	2	1	2	2	4	3	2	2	4	2	2	2	2	2	4	2	2	2
1	2	1	4	8	5	5	5	5	5	5	5	5	5	5	5	5	3	3	5	5	5	5
1	4	2	3	9	2	2	2	2	2	2	3	4	2	2	4	3	2	2	2	2	3	1
1	3	2	3	3	3	2	2	4	3	4	2	3	2	4	3	5	2	4	2	2	2	2
2	3	2	4	6	5	5	4	5	4	4	5	3	3	3	3	3	5	3	3	5	5	3
2	2	1	4	9	5	5	5	3	4	3	3	3	5	4	3	3	4	5	5	5	3	5
1	4	2	2	9	4	3	5	4	3	4	2	4	4	2	3	3	2	2	2	1	1	3
2	3	1	3	7	3	2	2	3	4	4	3	2	2	4	2	4	2	2	2	3	4	4
2	3	2	3	9	4	5	4	2	4	4	4	4	4	2	4	4	2	3	4	2	2	2
1	4	1	4	10	5	4	5	2	2	1	2	3	3	2	2	2	3	2	3	2	2	3
2	3	1	3	3	5	5	5	5	3	3	5	5	3	5	3	5	5	5	5	3	3	3
1	3	2	2	9	2	2	2	3	2	3	3	4	4	1	2	1	3	4	4	2	4	3
1	4	2	3	7	4	3	4	3	5	5	3	4	5	4	4	5	3	3	3	5	5	4
1	3	1	3	8	5	3	5	5	5	5	5	4	5	4	5	4	5	5	4	3	5	5
2	2	2	3	4	4	4	3	2	2	1	4	2	3	1	3	1	2	2	1	3	2	2
2	4	3	4	12	2	2	1	2	2	2	2	2	1	3	2	3	4	4	4	2	2	2
2	4	2	2	12	5	4	5	3	3	4	3	5	3	5	4	5	5	4	5	3	3	5
1	4	2	3	7	3	3	3	3	2	2	2	2	2	2	4	4	2	2	4	1	2	2
2	3	2	3	7	2	4	4	4	4	2	4	4	5	4	4	4	2	2	4	4	3	5
2	3	2	4	11	3	4	4	4	2	3	3	3	4	2	4	4	4	3	5	4	2	3
2	3	2	3	5	3	4	3	2	3	3	4	3	4	2	2	2	4	2	3	2	3	4
2	4	3	4	6	4	3	2	1	2	1	2	3	3	2	2	2	2	2	3	2	3	3
1	2	1	3	10	5	5	5	5	3	4	5	3	3	5	5	5	5	5	5	5	5	5
1	4	1	4	7	5	5	3	5	3	5	3	5	5	3	3	5	5	3	3	5	3	5
2	3	2	4	7	4	4	4	2	2	2	4	4	3	4	4	3	4	2	3	3	4	3
2	3	2	3	4	4	4	4	2	2	2	4	2	2	4	3	4	2	4	2	4	3	3
1	3	2	4	8	3	3	3	4	4	5	4	4	5	3	5	3	4	3	3	4	5	5
1	4	1	2	12	3	3	4	5	5	3	5	3	3	2	3	3	3	3	4	4	3	3
1	4	3	4	7	2	2	4	4	2	4	4	5	3	2	3	2	3	3	2	3	4	3
2	3	3	3	9	2	3	4	3	2	4	1	1	2	3	3	4	2	1	2	4	2	4
1	3	2	3	4	3	3	4	3	3	3	2	2	3	4	2	3	2	4	4	4	4	4
2	3	2	3	7	3	5	5	1	2	3	4	4	3	5	4	5	2	3	2	2	2	3
2	3	1	3	5	2	1	2	3	2	4	3	1	2	3	2	2	2	1	1	2	2	1
1	3	3	3	5	2	3	4	4	2	3	5	4	4	4	3	5	2	4	4	4	4	3
1	3	2	2	12	2	4	4	2	1	2	4	2	4	3	2	2	2	4	2	2	2	2
2	4	1	4	4	4	4	2	3	2	2	4	4	3	4	3	4	2	2	2	2	1	1
1	4	2	3	9	3	4	4	4	4	3	2	2	2	4	2	2	1	3	2	2	4	2
2	4	3	2	6	3	2	4	4	4	3	2	2	1	3	1	2	3	4	3	3	3	4
1	3	2	2	5	2	2	2	2	2	1	2	3	2	4	4	3	5	5	4	1	1	2
2	4	1	3	12	4	3	3	5	4	5	5	5	5	4	4	5	5	5	5	3	5	3
2	2	2	3	5	5	5	3	3	3	3	3	4	2	5	5	5	5	3	3	3	5	5
1	4	2	3	12	2	2	1	4	3	2	5	3	5	4	5	4	3	5	4	4	4	5
2	4	1	4	3	2	4	2	1	3	2	4	4	3	2	2	2	2	4	4	2	2	2
2	3	2	4	4	2	2	3	2	3	2	2	2	2	2	4	2	2	2	1	2	3	2
2	3	1	4	5	4	4	4	3	3	4	3	4	4	2	2	1	4	4	2	1	1	2
1	4	3	2	9	4	3	4	4	2	4	4	3	4	2	1	3	2	2	3	1	2	1
1	2	3	3	7	3	3	4	5	5	5	4	5	5	5	4	5	4	3	4	4	4	5
2	3	3	3	7	3	4	4	4	3	4	3	5	4	2	2	2	3	3	2	3	2	3
1	3	2	3	4	4	2	4	3	2	4	4	3	4	1	2	2	3	2	2	3	2	3
2	3	1	3	7	5	5	5	5	5	5	5	5	5	5	5	5	5	5	5	5	5	5
2	4	1	4	8	2	3	2	3	2	3	4	4	4	3	2	2	4	4	3	2	2	2
2	4	2	4	6	5	5	5	5	4	5	5	5	5	4	3	4	5	5	4	5	5	4
2	3	3	4	3	4	5	5	5	4	5	4	4	5	4	5	5	5	5	5	5	3	3
2	3	2	3	3	3	2	4	2	2	2	3	2	2	4	4	3	2	2	4	3	2	2
1	2	2	3	7	4	3	5	3	5	5	3	4	3	5	4	4	3	3	5	3	3	5
1	3	2	4	4	2	2	2	2	1	3	4	3	4	1	2	3	4	4	4	2	2	2
2	2	2	3	8	3	2	3	4	3	2	4	4	4	4	4	4	4	2	3	2	4	2
1	3	2	3	3	5	5	3	3	3	3	3	3	4	5	5	5	5	5	5	5	3	3
2	3	2	4	3	2	2	4	4	4	4	4	3	4	2	2	1	1	1	2	4	3	3
1	3	2	3	7	4	4	5	3	4	4	5	5	5	5	5	5	5	4	3	4	3	3
2	3	2	4	9	3	2	2	2	2	3	3	3	3	3	2	4	4	4	4	3	2	4
1	2	1	4	8	4	4	4	2	4	2	4	5	5	3	4	5	2	4	4	3	5	5
1	4	2	3	4	2	2	3	2	2	2	4	4	4	3	4	4	2	3	2	2	3	4
1	4	2	4	3	4	3	3	4	2	4	2	4	4	3	4	3	4	2	4	3	2	4
1	4	1	4	9	2	2	2	4	4	3	3	4	4	2	2	2	2	2	2	2	2	4
1	2	1	3	9	2	2	1	2	2	1	3	4	3	2	3	3	2	3	4	2	4	2
2	3	2	3	4	2	3	2	2	2	2	2	2	3	3	2	4	3	1	1	2	3	4
2	4	1	3	3	2	2	2	2	1	1	2	1	1	3	3	3	2	2	2	4	4	4
1	3	2	4	6	3	2	2	3	3	3	4	4	3	5	3	3	5	3	5	5	5	5
2	3	1	4	3	3	5	4	2	1	2	2	4	2	4	3	5	4	2	4	4	4	4
2	3	1	4	3	4	2	4	4	2	2	4	4	4	2	4	2	2	2	2	2	4	4
1	3	2	3	10	4	2	4	2	2	2	2	2	2	4	3	3	1	2	2	5	3	5
1	3	2	2	3	2	2	4	4	3	4	4	2	3	4	3	2	2	4	4	2	4	2
2	4	2	3	8	5	5	5	5	5	5	5	5	5	5	5	5	5	5	5	5	5	5
2	3	2	3	12	3	2	4	4	4	4	4	4	4	2	2	2	4	4	4	4	3	4
1	3	2	4	11	5	5	5	5	5	5	5	5	5	5	5	5	5	5	5	5	5	5
2	4	2	4	4	4	4	4	4	2	4	2	1	1	3	3	3	3	4	5	2	2	4
2	3	1	2	9	4	3	3	4	5	5	5	5	5	3	3	5	4	3	5	5	5	5
2	3	3	4	3	2	2	3	4	4	3	4	2	2	2	2	2	3	1	1	3	1	3
1	2	1	3	6	3	3	3	3	3	4	3	1	1	4	4	3	2	2	3	4	4	4
2	4	3	4	3	1	2	2	2	2	2	2	3	3	4	4	4	2	1	2	2	2	2
2	3	2	3	3	5	5	5	5	5	5	5	5	5	5	5	5	5	5	5	5	5	5
1	3	1	3	10	1	1	3	4	4	4	2	2	1	4	4	2	4	4	4	2	4	4
2	4	1	3	12	3	3	3	2	2	3	5	5	5	4	5	5	5	4	3	5	4	5
1	2	2	2	9	4	4	4	2	3	3	4	4	4	3	2	2	2	4	2	4	4	4
1	4	1	2	12	4	3	5	4	2	2	2	2	3	2	2	2	4	4	4	4	4	4
2	4	2	2	12	2	3	2	2	3	4	4	4	4	3	4	4	3	3	3	4	2	2
1	3	2	3	8	4	4	4	3	3	4	3	3	4	5	5	5	4	4	2	4	5	4
2	4	2	3	4	1	2	2	2	1	2	4	4	5	3	4	5	5	3	4	4	5	5
1	3	1	2	7	3	3	1	4	2	2	2	4	2	2	3	2	2	2	2	1	3	1
1	4	2	4	4	2	2	4	3	4	2	5	4	5	5	5	3	5	5	5	3	4	5
1	3	1	3	7	4	2	2	2	2	1	3	4	3	4	4	3	2	3	4	3	2	3
1	3	1	4	11	4	4	5	3	4	5	2	3	3	4	3	4	2	3	3	2	2	4
1	2	2	4	3	5	5	5	2	3	3	3	5	5	5	5	5	5	5	5	5	5	4
1	4	2	2	7	5	5	5	5	5	5	5	5	3	5	5	5	4	2	2	4	3	4
2	3	1	3	7	5	5	5	5	5	5	5	5	5	5	4	4	4	4	5	5	5	4
2	3	2	4	3	2	2	2	5	5	3	2	3	1	5	4	4	4	3	4	2	1	2
1	3	2	4	9	4	4	3	2	3	1	4	3	4	4	5	4	2	2	3	2	2	2
1	3	3	3	9	3	5	5	4	3	3	3	2	4	3	3	3	5	5	4	3	3	5
2	3	2	4	8	5	5	5	5	5	5	5	5	5	5	5	5	5	5	5	5	5	5
2	3	2	2	3	3	1	3	4	4	3	3	2	2	4	4	3	4	3	4	3	2	2
2	2	2	3	5	2	3	2	3	4	2	3	4	3	2	2	1	2	2	2	3	3	4
1	3	1	3	10	5	5	5	5	5	4	4	5	5	5	3	3	5	4	5	5	5	3
2	3	2	4	6	5	5	5	3	1	1	5	4	5	4	3	4	2	2	3	5	4	5
2	4	2	4	8	5	5	5	5	5	4	3	3	5	5	3	4	4	5	5	4	5	5
1	3	2	3	12	4	4	2	4	2	4	2	2	4	4	3	2	1	2	3	3	3	2
1	4	3	3	9	2	3	3	3	4	3	2	2	2	4	4	4	2	2	2	4	2	3
1	3	1	3	12	4	4	3	5	5	4	5	5	5	5	5	5	5	5	5	4	5	5
2	3	3	3	9	2	2	3	5	5	4	4	4	2	2	2	3	4	3	4	3	2	2
2	2	2	4	8	2	1	1	3	4	4	2	4	4	4	2	2	2	2	2	2	1	2
2	3	1	3	8	4	2	3	4	4	3	2	4	4	2	4	4	2	3	3	2	2	1
2	4	2	3	3	2	3	2	2	2	4	4	5	5	3	4	3	5	4	3	4	3	5
2	3	2	4	10	4	3	4	3	1	3	4	4	2	2	1	2	1	1	2	4	4	4
2	3	1	3	4	2	2	2	2	2	2	5	3	3	2	2	2	2	1	1	2	2	2
2	2	2	3	8	5	5	5	5	5	5	5	4	4	3	3	5	4	5	5	4	5	5
1	3	2	3	9	3	3	3	2	2	2	2	2	2	4	4	4	3	4	3	5	4	3
2	4	2	3	6	3	3	2	3	2	2	4	4	5	5	4	3	4	2	3	3	3	5
2	3	2	3	3	4	4	3	3	3	2	2	2	2	4	2	4	3	4	4	2	3	2
1	3	3	4	3	2	3	2	2	3	3	2	2	3	4	2	2	3	2	3	4	3	4
1	4	2	3	3	3	3	3	5	5	5	4	5	5	5	4	5	5	5	5	4	4	5
2	4	2	3	5	2	2	2	2	2	2	2	2	2	2	2	2	2	1	2	4	4	4
2	2	2	3	3	3	3	2	2	4	4	4	5	5	4	2	2	3	5	4	3	4	4
2	3	3	4	8	2	3	4	2	2	2	4	3	4	2	2	2	4	4	4	1	2	2
2	2	2	4	3	4	4	4	4	4	4	2	2	2	4	2	2	4	3	2	2	4	3
2	4	2	4	10	3	2	2	3	4	4	4	4	4	4	4	4	2	4	3	4	2	2
2	3	2	4	6	3	5	5	5	5	5	3	5	4	5	5	5	4	4	5	5	5	5
1	3	1	4	8	2	1	2	3	2	2	3	4	2	4	2	4	1	3	2	1	2	2
2	2	3	3	12	4	4	3	2	2	3	2	4	4	2	1	2	4	5	4	1	2	2
1	2	2	3	8	3	3	3	5	5	5	3	4	5	5	4	5	5	3	5	3	3	3
2	3	1	3	11	1	2	2	4	3	4	5	3	4	4	3	3	1	2	1	2	2	3
2	3	2	3	6	4	3	3	2	3	1	4	4	4	4	3	4	4	4	4	2	2	4
2	3	3	2	3	2	2	4	4	4	4	4	4	3	2	2	4	3	4	4	3	4	3
1	3	1	4	7	5	3	5	3	4	2	2	3	2	4	4	4	2	4	4	5	4	4
1	4	1	4	8	5	5	5	5	5	5	5	5	5	5	5	5	5	5	5	5	5	5
2	3	1	2	12	3	4	3	5	4	3	5	5	5	5	4	4	5	5	4	3	5	3
2	3	2	3	3	4	4	4	4	3	4	2	2	2	4	4	4	4	2	2	1	3	2
2	4	3	3	12	4	3	4	3	2	2	2	3	4	4	3	4	4	4	3	4	2	2
2	2	1	3	9	3	3	5	3	3	4	3	4	5	3	4	5	4	5	4	5	4	5
1	3	2	3	3	4	4	2	4	4	3	4	2	3	4	4	4	1	2	3	2	2	1
2	3	1	4	3	5	4	5	4	4	5	5	5	5	4	5	5	5	5	5	5	5	5
1	3	1	2	3	3	3	4	3	3	3	4	3	5	5	5	4	5	5	3	5	5	3
1	4	2	4	9	2	3	2	4	4	3	4	3	4	4	2	4	3	2	2	3	4	3
2	3	1	3	3	5	5	5	5	5	5	5	5	5	5	5	5	5	5	5	5	5	5
1	4	2	2	3	3	2	2	2	1	3	2	3	3	1	3	2	4	5	5	4	4	3
2	4	2	2	4	3	3	2	2	2	3	3	4	4	2	2	3	5	3	3	4	5	3
1	3	3	3	8	4	2	2	4	4	5	2	4	4	4	3	4	3	4	4	3	4	5
2	4	1	3	3	3	5	4	3	3	3	2	2	2	2	2	2	1	1	2	4	4	4
2	2	1	2	4	5	5	5	5	5	5	5	5	5	5	5	5	5	5	5	5	5	5
1	3	2	4	3	3	3	3	4	3	3	5	5	5	3	3	3	3	2	3	5	5	3
1	4	2	4	3	3	4	4	4	5	5	3	2	2	3	2	1	2	1	2	2	3	4
2	3	2	2	10	4	3	4	2	4	4	3	4	3	4	4	4	2	4	4	2	3	4
2	3	2	4	3	4	3	4	2	2	4	2	3	2	2	3	4	4	3	4	2	4	2
2	2	3	4	3	4	4	4	2	3	2	4	2	4	4	2	4	3	4	2	2	2	1
2	4	2	2	7	4	4	4	2	2	2	1	1	3	3	4	4	2	3	2	2	2	2
1	4	1	3	11	3	4	4	3	3	3	3	4	3	5	5	5	5	3	3	4	5	5
2	3	2	3	5	4	5	5	4	3	5	4	4	5	3	4	3	4	5	3	5	4	5
2	3	1	3	5	4	3	2	4	4	3	2	2	2	3	3	4	2	2	2	4	4	4
2	3	1	4	10	4	3	5	4	4	5	3	3	3	3	4	3	4	4	3	5	5	3
2	4	2	3	7	3	3	4	4	3	2	2	2	2	2	2	3	2	2	2	3	2	2
1	4	1	2	7	3	4	3	5	3	4	5	5	5	5	5	5	5	4	3	3	5	4
1	3	1	4	12	5	4	4	5	3	5	2	2	2	2	2	4	2	2	2	2	1	3
2	2	2	4	3	4	4	5	3	3	3	4	5	5	3	4	5	4	3	5	5	5	5
2	4	2	3	4	5	5	5	5	5	5	4	5	5	3	3	4	5	4	5	5	5	4
2	3	2	3	11	3	2	2	1	2	2	4	2	3	2	2	1	3	4	3	3	3	4
2	4	2	3	7	3	1	1	2	2	2	3	5	5	4	4	4	5	5	3	5	4	5
2	3	2	3	12	3	3	3	5	5	5	5	4	5	5	5	4	4	4	5	4	4	5
2	3	2	4	8	1	1	1	3	3	2	3	4	4	4	2	2	5	5	4	2	2	2
1	3	2	3	6	4	4	4	4	2	3	2	3	4	3	3	4	4	2	2	4	4	4
1	3	2	3	7	2	2	2	2	2	4	2	2	2	2	4	2	3	2	4	3	4	2
2	4	2	2	8	1	1	2	2	2	3	2	3	2	4	5	4	1	2	3	4	2	2
1	3	2	3	4	2	1	2	2	3	4	4	4	4	4	4	2	3	2	4	4	4	4
2	4	2	3	5	3	1	3	4	4	4	2	2	4	5	4	4	4	4	3	2	4	2
1	3	3	2	12	3	5	3	5	5	5	5	5	5	5	3	5	5	5	5	3	3	3
1	4	2	3	9	4	5	5	5	4	4	2	2	3	2	2	2	2	2	2	4	4	4
1	3	1	2	3	3	2	2	3	4	4	4	4	2	4	4	3	4	2	2	2	3	2
2	3	3	2	4	4	2	4	4	4	3	1	2	3	4	5	4	4	5	5	1	2	2
2	4	2	3	3	4	3	3	3	4	3	4	4	5	5	5	5	3	3	5	3	3	5
2	4	1	4	3	4	4	2	3	2	3	3	2	2	5	4	4	2	3	2	4	4	5
1	3	2	4	3	2	4	2	2	2	3	5	4	4	5	5	4	3	3	5	5	4	4
1	2	1	4	3	5	4	4	5	5	5	2	3	3	5	4	5	3	3	4	4	4	5
2	4	2	3	6	3	3	3	3	2	2	2	2	3	3	2	4	4	4	4	1	2	2
2	3	1	2	6	5	5	5	5	5	5	5	5	5	5	5	5	5	5	5	5	5	5
1	3	1	2	3	3	2	2	4	2	2	3	5	4	5	5	5	4	5	4	5	4	4
1	3	3	4	3	4	4	4	1	1	2	3	3	2	4	4	4	2	4	2	2	1	2
2	4	1	3	8	5	3	3	5	3	4	3	5	5	5	5	4	5	3	3	4	5	5
1	4	1	3	8	3	5	2	2	2	3	4	5	4	4	4	2	3	4	3	5	5	5
2	3	3	3	11	2	1	3	4	3	2	4	3	4	3	4	4	3	4	3	4	5	3
1	2	1	3	3	3	4	3	2	2	4	4	4	5	4	4	4	4	4	2	3	3	3
1	3	2	4	10	5	3	5	5	5	5	4	4	3	3	3	5	3	3	5	5	5	5
1	2	2	4	3	1	1	2	5	4	3	3	4	3	2	3	2	3	3	3	3	4	2
2	2	2	3	9	2	4	2	4	3	4	4	4	4	5	4	4	2	1	2	2	1	2
1	4	2	2	9	3	3	2	4	4	3	2	2	2	2	2	1	4	3	3	2	2	3
2	4	1	4	4	4	4	3	5	5	4	5	5	5	5	4	3	5	4	4	5	5	5
2	4	2	3	8	3	2	1	4	4	5	3	3	2	4	4	2	2	3	2	4	4	3
1	3	2	3	10	2	2	2	2	2	2	3	4	4	3	4	4	4	2	4	3	2	2
2	3	2	4	3	5	5	5	5	5	5	4	5	5	4	5	4	3	5	5	5	5	5
1	2	1	3	8	5	5	5	3	4	4	3	3	3	3	3	3	5	5	5	5	5	4
1	4	2	3	3	5	3	3	2	3	3	3	4	3	5	5	5	5	5	5	3	5	3
2	3	2	3	9	4	2	2	2	2	4	4	4	4	2	2	4	2	4	2	4	4	3
2	4	2	3	10	2	3	3	2	4	2	2	3	1	1	1	3	2	4	2	2	4	4
2	4	1	3	12	2	2	1	3	4	4	2	2	4	4	2	4	2	2	2	3	2	2
1	4	2	3	3	3	3	4	3	3	5	5	4	3	5	5	3	3	5	3	3	5	5
1	3	2	2	5	3	2	2	4	2	2	2	2	3	4	4	2	3	2	1	4	3	2
2	3	2	3	12	3	3	4	3	5	3	5	4	5	5	5	5	3	3	4	3	3	3
2	4	1	2	3	4	4	4	3	3	2	4	2	4	4	5	4	3	2	2	4	3	2
1	3	2	4	10	1	1	2	3	2	3	3	3	4	2	4	2	4	2	4	2	1	2
1	3	3	4	9	2	2	2	4	4	2	3	2	3	4	4	3	4	3	4	4	2	4
1	4	2	2	7	4	4	4	2	3	2	2	3	4	2	2	2	4	4	5	2	3	4
1	4	1	2	5	2	2	2	2	3	2	2	1	2	2	2	2	2	4	2	2	3	3
2	3	2	2	8	4	4	2	2	4	4	3	4	4	3	2	2	2	2	2	3	4	4
2	3	1	3	9	3	2	2	2	3	4	4	3	3	2	2	3	5	3	5	3	1	2
1	3	3	2	8	2	4	2	3	3	4	2	2	2	2	2	2	3	4	2	2	2	1
1	4	2	3	3	2	2	4	2	3	4	3	5	4	5	4	4	5	3	5	5	5	4
2	1	1	3	4	2	1	3	4	3	2	4	3	4	3	4	4	3	4	3	4	5	3
2	2	1	3	2	2	4	2	4	3	4	4	4	4	5	4	4	2	1	2	2	1	2
1	1	1	3	4	5	3	3	5	3	4	3	5	5	5	5	4	5	3	3	4	5	5
2	2	1	3	5	5	3	5	5	5	5	4	4	3	3	3	5	3	3	5	5	5	5
2	2	1	3	4	3	2	2	2	3	4	4	3	3	2	2	3	5	3	5	3	1	2
1	2	1	3	7	4	4	3	5	5	4	5	5	5	5	4	3	5	4	4	5	5	5
2	1	1	3	2	3	2	1	4	4	5	3	3	2	4	4	2	2	3	2	4	4	3
2	1	1	3	4	3	2	4	4	3	4	4	4	3	3	4	4	4	3	4	2	4	2
1	2	1	3	2	2	4	2	3	3	4	2	2	2	2	2	2	3	4	2	2	2	1
2	1	1	3	7	1	1	2	5	4	3	3	4	3	2	3	2	3	3	3	3	4	2
2	2	1	3	13	5	5	5	3	4	4	3	3	3	3	3	3	5	5	5	5	5	4
1	2	1	2	2	5	3	3	2	3	3	3	4	3	5	5	5	5	5	5	3	5	3
2	2	1	2	5	5	5	5	5	5	5	4	5	5	4	5	4	3	5	5	5	5	5
1	2	1	3	7	2	2	4	2	3	4	3	5	4	5	4	4	5	3	5	5	5	4
1	2	1	2	2	2	2	4	3	3	2	1	3	2	2	2	1	2	4	2	3	4	2
1	2	1	3	7	3	3	4	3	3	5	5	4	3	5	5	3	3	5	3	3	5	5
2	1	1	3	7	2	2	1	3	4	4	2	2	4	4	2	4	2	2	2	3	2	2
2	2	1	2	13	5	5	5	5	4	3	5	3	5	3	4	3	5	5	4	3	5	3
2	2	1	2	7	2	2	2	2	2	2	3	4	4	3	4	4	4	2	4	3	2	2
2	2	1	3	2	3	3	3	3	3	4	5	5	4	5	3	3	5	4	3	5	5	4
1	1	1	3	5	3	3	4	3	5	3	5	4	5	5	5	5	3	3	4	3	3	3
1	2	1	3	2	3	3	2	5	5	5	4	5	5	3	5	3	5	4	3	4	5	5
1	2	1	3	2	4	4	3	2	3	2	4	3	2	3	4	4	4	4	3	4	3	4
1	2	1	2	5	2	3	3	2	4	2	2	3	1	1	1	3	2	4	2	2	4	4
1	2	1	3	4	4	3	2	4	2	3	2	2	3	2	2	2	2	3	3	3	4	4
2	2	1	3	2	5	5	5	5	5	5	5	5	5	5	5	5	5	5	5	5	5	5
1	2	1	2	4	1	1	2	3	2	3	3	3	4	2	4	2	4	2	4	2	1	2
2	2	1	2	13	3	4	3	5	3	3	5	5	5	5	5	5	3	3	3	3	3	3
1	2	1	3	2	3	4	5	3	3	4	4	5	3	3	2	3	3	5	5	3	4	4
1	1	1	3	2	2	2	4	2	4	3	2	1	2	4	5	4	4	4	3	2	2	4
2	2	1	3	2	3	3	3	3	5	5	3	4	5	4	3	3	4	5	5	4	5	5
1	2	1	2	2	2	4	3	1	3	3	3	2	2	2	4	2	2	2	2	2	2	3
1	1	1	3	7	2	3	2	1	2	2	3	3	2	3	4	4	4	2	2	2	2	1
1	2	1	3	2	2	2	1	2	2	4	1	2	3	2	2	2	4	4	4	3	4	4
1	2	1	3	13	4	5	4	5	4	5	5	5	5	5	5	5	5	5	5	5	5	5
1	2	1	2	2	3	4	4	3	2	2	2	4	3	4	4	4	2	3	3	2	2	2
1	2	1	2	2	5	3	3	2	3	3	5	4	5	3	5	4	4	5	5	5	3	3
1	2	1	3	2	1	1	3	2	4	2	4	4	4	2	2	3	2	1	2	4	2	2
2	2	1	3	2	4	4	4	1	2	2	5	4	5	3	4	3	3	2	3	4	5	3
2	1	1	3	2	4	3	2	2	3	2	4	4	5	5	4	4	2	2	4	5	4	4
1	2	1	2	2	4	4	4	2	4	2	4	2	2	2	2	4	4	2	2	2	2	2
1	4	2	1	1	3	5	4	2	1	1	5	5	3	2	2	2	5	4	3	4	4	4
2	4	2	1	1	5	4	3	2	2	3	5	5	5	3	4	3	5	3	5	3	3	5
2	4	1	1	1	2	4	4	4	4	4	3	4	3	2	2	2	2	3	3	4	4	4
2	4	2	1	1	3	2	2	4	4	3	2	4	2	2	2	2	4	4	4	4	3	3
1	4	2	1	1	4	4	4	2	4	2	4	2	2	2	2	4	4	2	2	2	2	2
1	4	1	1	1	2	4	2	4	4	3	4	3	4	2	2	2	2	2	4	3	2	1
1	4	2	1	1	2	2	3	3	4	3	4	4	5	5	5	5	4	5	4	4	5	4
2	4	2	1	1	5	5	4	4	5	4	3	4	5	3	4	3	5	5	4	3	3	3
1	4	2	1	1	2	3	1	4	3	3	2	3	4	4	4	3	1	2	2	3	1	1
1	4	2	1	1	4	2	4	2	4	4	2	2	2	2	2	1	2	2	1	2	3	2
1	4	2	1	1	2	4	4	4	4	4	3	2	2	3	1	1	5	3	5	4	3	4
2	4	2	1	1	3	3	4	4	3	5	3	3	4	5	5	5	5	3	5	5	3	5
1	4	2	1	1	4	5	5	5	5	5	5	5	5	3	3	3	5	5	5	5	3	4
2	4	2	1	1	4	5	4	5	4	4	5	5	5	3	4	4	5	3	5	4	5	5
2	4	2	1	1	5	3	3	3	4	5	3	4	3	5	5	4	3	3	4	5	5	5
2	4	1	1	1	5	5	5	4	5	5	5	4	3	5	5	4	5	5	5	3	3	4
2	4	2	1	1	2	2	2	3	4	3	4	4	2	4	3	3	2	2	2	2	2	2
2	4	2	1	1	1	3	1	3	3	2	2	3	4	5	5	5	2	4	3	4	5	4
1	4	2	1	1	5	5	5	5	4	4	3	5	5	3	5	4	4	5	5	5	4	5
2	4	2	1	1	3	4	2	4	4	5	1	3	2	4	4	4	2	2	2	5	3	4
1	4	1	1	1	2	4	2	4	4	3	4	4	4	3	2	2	2	1	1	2	3	2
1	4	2	1	1	3	4	4	2	3	2	4	2	4	3	4	2	5	3	4	2	2	1
1	4	2	1	1	4	5	5	3	3	3	5	3	3	5	3	4	4	4	5	3	3	3
2	4	2	1	1	1	3	2	2	4	4	2	2	2	1	3	2	2	3	2	2	4	3
2	4	2	1	1	3	4	3	4	5	4	2	4	2	2	2	3	2	2	1	2	4	4
2	4	1	1	1	2	3	4	4	3	3	3	3	3	4	4	2	1	3	2	2	4	2
2	4	2	1	1	4	2	2	2	4	2	2	1	2	2	2	3	2	2	3	4	2	4
2	4	2	1	1	3	2	2	2	4	3	3	2	2	1	2	2	3	3	4	2	4	2
2	4	2	1	1	2	2	2	2	2	2	4	4	2	3	4	4	2	4	4	2	4	4
2	4	2	1	1	3	3	2	2	2	2	2	2	2	3	2	3	2	3	3	1	3	2
2	4	2	1	1	5	4	3	5	4	5	3	3	3	3	3	5	5	5	4	5	5	5
1	4	2	1	1	2	4	2	2	3	3	4	2	2	4	4	4	4	4	2	2	2	4
2	4	1	1	1	2	2	2	3	2	4	1	2	2	2	2	2	4	4	5	2	3	2
2	4	1	1	1	4	2	3	2	2	2	4	3	2	2	3	4	3	4	2	2	3	2
1	4	2	1	1	4	3	3	2	2	4	3	2	4	3	4	4	4	2	4	2	4	3
1	4	2	1	1	3	5	3	3	4	4	2	2	2	4	3	4	3	2	4	2	4	4
1	4	2	1	1	4	5	4	3	5	4	3	3	3	3	3	3	3	5	5	5	5	5
2	4	2	1	1	2	2	4	2	2	2	3	2	1	3	4	2	4	4	4	2	2	2
2	4	1	1	1	3	5	5	5	5	5	5	5	5	4	3	4	4	5	5	3	4	5
2	4	2	1	1	3	4	3	4	5	4	2	4	2	2	2	3	2	2	1	2	4	4
2	4	1	1	1	2	3	4	4	3	3	3	3	3	4	4	2	1	3	2	2	4	2
2	4	2	1	1	4	2	2	2	4	2	2	1	2	2	2	3	2	2	3	4	2	4
2	4	2	1	1	3	2	2	2	4	3	3	2	2	1	2	2	3	3	4	2	4	2
2	4	2	1	1	2	2	2	2	2	2	4	4	2	3	4	4	2	4	4	2	4	4
2	4	2	1	1	3	3	2	2	2	2	2	2	2	3	2	3	2	3	3	1	3	2
2	4	2	1	1	5	4	3	5	4	5	3	3	3	3	3	5	5	5	4	5	5	5
1	4	2	1	1	2	4	2	2	3	3	4	2	2	4	4	4	4	4	2	2	2	4
2	4	1	1	1	2	2	2	3	2	4	1	2	2	2	2	2	4	4	5	2	3	2
2	4	1	1	1	4	2	3	2	2	2	4	3	2	2	3	4	3	4	2	2	3	2
1	4	2	1	1	4	3	3	2	2	4	3	2	4	3	4	4	4	2	4	2	4	3
1	4	2	1	1	3	5	3	3	4	4	2	2	2	4	3	4	3	2	4	2	4	4
1	4	2	1	1	4	5	4	3	5	4	3	3	3	3	3	3	3	5	5	5	5	5
2	4	2	1	1	2	2	4	2	2	2	3	2	1	3	4	2	4	4	4	2	2	2
2	4	1	1	1	3	5	5	5	5	5	5	5	5	4	3	4	4	5	5	3	4	5
1	4	2	1	1	5	5	4	5	5	5	3	5	4	5	3	5	5	5	5	5	3	3
2	4	2	1	1	4	5	4	4	4	5	4	4	5	3	2	2	4	2	3	4	3	2
1	4	2	1	1	5	5	4	5	5	5	3	5	4	5	3	5	5	5	5	5	3	3
2	4	2	1	1	4	5	4	4	4	5	4	4	5	3	2	2	4	2	3	4	3	2
2	3	2	3	11	3	4	2	3	4	4	4	3	2	4	4	4	4	3	4	4	2	4
1	4	3	3	7	2	2	2	2	4	4	2	2	2	3	2	3	2	2	2	3	2	4
1	2	2	3	12	4	2	4	4	4	2	3	4	4	4	4	3	4	3	2	5	3	3
1	3	1	3	8	4	3	4	2	4	4	4	3	4	4	3	4	4	4	4	2	4	3
2	3	2	4	3	3	4	3	3	3	2	2	2	3	2	3	2	2	2	3	2	3	1
2	4	2	3	9	3	3	4	5	5	5	3	3	4	4	5	3	5	4	3	5	5	5
2	3	2	3	8	5	3	3	3	2	3	3	3	5	5	3	5	3	5	5	4	5	5
1	3	2	3	10	4	2	3	4	3	4	2	2	1	3	2	4	4	4	4	1	1	2
1	2	3	4	8	2	1	2	2	4	3	2	2	4	2	2	2	2	2	4	2	2	2
1	2	1	4	8	5	5	5	5	5	5	5	5	5	5	5	5	3	3	5	5	5	5
1	4	2	3	9	2	2	2	2	2	2	3	4	2	2	4	3	2	2	2	2	3	1
1	3	2	3	3	3	2	2	4	3	4	2	3	2	4	3	5	2	4	2	2	2	2
1	2	1	2	2	5	3	3	2	3	3	5	4	5	3	5	4	4	5	5	5	3	3
1	2	1	3	2	1	1	3	2	4	2	4	4	4	2	2	3	2	1	2	4	2	2
2	2	1	3	2	4	4	4	1	2	2	5	4	5	3	4	3	3	2	3	4	5	3
2	1	1	3	2	4	3	2	2	3	2	4	4	5	5	4	4	2	2	4	5	4	4
1	2	1	2	2	4	4	4	2	4	2	4	2	2	2	2	4	4	2	2	2	2	2
1	4	2	1	1	3	5	4	2	1	1	5	5	3	2	2	2	5	4	3	4	4	4
2	4	2	1	1	5	4	3	2	2	3	5	5	5	3	4	3	5	3	5	3	3	5
2	4	1	1	1	2	4	4	4	4	4	3	4	3	2	2	2	2	3	3	4	4	4
2	4	2	1	1	3	2	2	4	4	3	2	4	2	2	2	2	4	4	4	4	3	3
1	4	2	1	1	4	4	4	2	4	2	4	2	2	2	2	4	4	2	2	2	2	2
1	4	1	1	1	2	4	2	4	4	3	4	3	4	2	2	2	2	2	4	3	2	1
1	4	2	1	1	2	2	3	3	4	3	4	4	5	5	5	5	4	5	4	4	5	4
2	4	2	1	1	5	5	4	4	5	4	3	4	5	3	4	3	5	5	4	3	3	3
1	4	2	1	1	2	3	1	4	3	3	2	3	4	4	4	3	1	2	2	3	1	1
1	4	2	1	1	4	2	4	2	4	4	2	2	2	2	2	1	2	2	1	2	3	2
1	4	2	1	1	2	4	4	4	4	4	3	2	2	3	1	1	5	3	5	4	3	4
2	4	2	1	1	3	3	4	4	3	5	3	3	4	5	5	5	5	3	5	5	3	5
1	4	2	1	1	4	5	5	5	5	5	5	5	5	3	3	3	5	5	5	5	3	4
2	4	2	1	1	4	5	4	5	4	4	5	5	5	3	4	4	5	3	5	4	5	5
2	4	2	1	1	5	3	3	3	4	5	3	4	3	5	5	4	3	3	4	5	5	5
2	4	1	1	1	5	5	5	4	5	5	5	4	3	5	5	4	5	5	5	3	3	4
2	4	2	1	1	2	2	2	3	4	3	4	4	2	4	3	3	2	2	2	2	2	2
2	4	2	1	1	1	3	1	3	3	2	2	3	4	5	5	5	2	4	3	4	5	4
1	4	2	1	1	5	5	5	5	4	4	3	5	5	3	5	4	4	5	5	5	4	5
2	4	2	1	1	3	4	2	4	4	5	1	3	2	4	4	4	2	2	2	5	3	4
1	4	1	1	1	2	4	2	4	4	3	4	4	4	3	2	2	2	1	1	2	3	2
1	4	2	1	1	3	4	4	2	3	2	4	2	4	3	4	2	5	3	4	2	2	1
1	4	2	1	1	4	5	5	3	3	3	5	3	3	5	3	4	4	4	5	3	3	3
2	4	2	1	1	1	3	2	2	4	4	2	2	2	1	3	2	2	3	2	2	4	3
2	3	2	4	6	5	5	4	5	4	4	5	3	3	3	3	3	5	3	3	5	5	3
2	2	1	4	9	5	5	5	3	4	3	3	3	5	4	3	3	4	5	5	5	3	5
1	4	2	2	9	4	3	5	4	3	4	2	4	4	2	3	3	2	2	2	1	1	3
2	3	1	3	7	3	2	2	3	4	4	3	2	2	4	2	4	2	2	2	3	4	4
2	3	2	3	9	4	5	4	2	4	4	4	4	4	2	4	4	2	3	4	2	2	2
1	4	1	4	10	5	4	5	2	2	1	2	3	3	2	2	2	3	2	3	2	2	3
2	3	1	3	3	5	5	5	5	3	3	5	5	3	5	3	5	5	5	5	3	3	3
1	3	2	2	9	2	2	2	3	2	3	3	4	4	1	2	1	3	4	4	2	4	3
1	4	2	3	7	4	3	4	3	5	5	3	4	5	4	4	5	3	3	3	5	5	4
1	3	1	3	8	5	3	5	5	5	5	5	4	5	4	5	4	5	5	4	3	5	5
2	2	2	3	4	4	4	3	2	2	1	4	2	3	1	3	1	2	2	1	3	2	2
2	4	3	4	12	2	2	1	2	2	2	2	2	1	3	2	3	4	4	4	2	2	2
2	4	2	2	12	5	4	5	3	3	4	3	5	3	5	4	5	5	4	5	3	3	5
1	4	2	3	7	3	3	3	3	2	2	2	2	2	2	4	4	2	2	4	1	2	2
2	3	2	3	7	2	4	4	4	4	2	4	4	5	4	4	4	2	2	4	4	3	5
2	3	2	4	11	3	4	4	4	2	3	3	3	4	2	4	4	4	3	5	4	2	3
2	3	2	3	5	3	4	3	2	3	3	4	3	4	2	2	2	4	2	3	2	3	4
2	4	3	4	6	4	3	2	1	2	1	2	3	3	2	2	2	2	2	3	2	3	3
1	2	1	3	10	5	5	5	5	3	4	5	3	3	5	5	5	5	5	5	5	5	5
1	4	1	4	7	5	5	3	5	3	5	3	5	5	3	3	5	5	3	3	5	3	5
2	3	2	4	7	4	4	4	2	2	2	4	4	3	4	4	3	4	2	3	3	4	3
2	3	2	3	4	4	4	4	2	2	2	4	2	2	4	3	4	2	4	2	4	3	3
1	3	2	4	8	3	3	3	4	4	5	4	4	5	3	5	3	4	3	3	4	5	5
1	4	1	2	12	3	3	4	5	5	3	5	3	3	2	3	3	3	3	4	4	3	3
1	4	3	4	7	2	2	4	4	2	4	4	5	3	2	3	2	3	3	2	3	4	3
2	3	3	3	9	2	3	4	3	2	4	1	1	2	3	3	4	2	1	2	4	2	4
1	3	2	3	4	3	3	4	3	3	3	2	2	3	4	2	3	2	4	4	4	4	4
2	3	2	3	7	3	5	5	1	2	3	4	4	3	5	4	5	2	3	2	2	2	3
2	3	1	3	5	2	1	2	3	2	4	3	1	2	3	2	2	2	1	1	2	2	1
1	3	3	3	5	2	3	4	4	2	3	5	4	4	4	3	5	2	4	4	4	4	3
1	3	2	2	12	2	4	4	2	1	2	4	2	4	3	2	2	2	4	2	2	2	2
2	4	1	4	4	4	4	2	3	2	2	4	4	3	4	3	4	2	2	2	2	1	1
1	4	2	3	9	3	4	4	4	4	3	2	2	2	4	2	2	1	3	2	2	4	2
2	4	3	2	6	3	2	4	4	4	3	2	2	1	3	1	2	3	4	3	3	3	4
1	3	2	2	5	2	2	2	2	2	1	2	3	2	4	4	3	5	5	4	1	1	2
2	4	1	3	12	4	3	3	5	4	5	5	5	5	4	4	5	5	5	5	3	5	3
2	2	2	3	5	5	5	3	3	3	3	3	4	2	5	5	5	5	3	3	3	5	5
1	4	2	3	12	2	2	1	4	3	2	5	3	5	4	5	4	3	5	4	4	4	5
2	4	1	4	3	2	4	2	1	3	2	4	4	3	2	2	2	2	4	4	2	2	2
2	3	2	4	4	2	2	3	2	3	2	2	2	2	2	4	2	2	2	1	2	3	2
2	3	1	4	5	4	4	4	3	3	4	3	4	4	2	2	1	4	4	2	1	1	2
1	4	3	2	9	4	3	4	4	2	4	4	3	4	2	1	3	2	2	3	1	2	1
1	2	3	3	7	3	3	4	5	5	5	4	5	5	5	4	5	4	3	4	4	4	5
2	3	3	3	7	3	4	4	4	3	4	3	5	4	2	2	2	3	3	2	3	2	3
1	3	2	3	4	4	2	4	3	2	4	4	3	4	1	2	2	3	2	2	3	2	3
2	3	1	3	7	5	5	5	5	5	5	5	5	5	5	5	5	5	5	5	5	5	5
2	4	1	4	8	2	3	2	3	2	3	4	4	4	3	2	2	4	4	3	2	2	2
2	4	2	4	6	5	5	5	5	4	5	5	5	5	4	3	4	5	5	4	5	5	4
2	3	3	4	3	4	5	5	5	4	5	4	4	5	4	5	5	5	5	5	5	3	3
2	3	2	3	3	3	2	4	2	2	2	3	2	2	4	4	3	2	2	4	3	2	2
1	2	2	3	7	4	3	5	3	5	5	3	4	3	5	4	4	3	3	5	3	3	5
1	3	2	4	4	2	2	2	2	1	3	4	3	4	1	2	3	4	4	4	2	2	2
2	2	2	3	8	3	2	3	4	3	2	4	4	4	4	4	4	4	2	3	2	4	2
1	3	2	3	3	5	5	3	3	3	3	3	3	4	5	5	5	5	5	5	5	3	3
2	3	2	4	3	2	2	4	4	4	4	4	3	4	2	2	1	1	1	2	4	3	3
1	3	2	3	7	4	4	5	3	4	4	5	5	5	5	5	5	5	4	3	4	3	3
2	3	2	4	9	3	2	2	2	2	3	3	3	3	3	2	4	4	4	4	3	2	4
1	2	1	4	8	4	4	4	2	4	2	4	5	5	3	4	5	2	4	4	3	5	5
1	4	2	3	4	2	2	3	2	2	2	4	4	4	3	4	4	2	3	2	2	3	4
1	4	2	4	3	4	3	3	4	2	4	2	4	4	3	4	3	4	2	4	3	2	4
1	4	1	4	9	2	2	2	4	4	3	3	4	4	2	2	2	2	2	2	2	2	4
1	2	1	3	9	2	2	1	2	2	1	3	4	3	2	3	3	2	3	4	2	4	2
2	3	2	3	4	2	3	2	2	2	2	2	2	3	3	2	4	3	1	1	2	3	4
2	4	1	3	3	2	2	2	2	1	1	2	1	1	3	3	3	2	2	2	4	4	4
1	3	2	4	6	3	2	2	3	3	3	4	4	3	5	3	3	5	3	5	5	5	5
2	3	1	4	3	3	5	4	2	1	2	2	4	2	4	3	5	4	2	4	4	4	4
2	3	1	4	3	4	2	4	4	2	2	4	4	4	2	4	2	2	2	2	2	4	4
1	3	2	3	10	4	2	4	2	2	2	2	2	2	4	3	3	1	2	2	5	3	5
1	3	2	2	3	2	2	4	4	3	4	4	2	3	4	3	2	2	4	4	2	4	2
2	4	2	3	8	5	5	5	5	5	5	5	5	5	5	5	5	5	5	5	5	5	5
2	3	2	3	12	3	2	4	4	4	4	4	4	4	2	2	2	4	4	4	4	3	4
1	3	2	4	11	5	5	5	5	5	5	5	5	5	5	5	5	5	5	5	5	5	5
2	4	2	4	4	4	4	4	4	2	4	2	1	1	3	3	3	3	4	5	2	2	4
2	3	1	2	9	4	3	3	4	5	5	5	5	5	3	3	5	4	3	5	5	5	5
2	3	3	4	3	2	2	3	4	4	3	4	2	2	2	2	2	3	1	1	3	1	3
1	2	1	3	6	3	3	3	3	3	4	3	1	1	4	4	3	2	2	3	4	4	4
2	4	3	4	3	1	2	2	2	2	2	2	3	3	4	4	4	2	1	2	2	2	2
2	3	2	3	3	5	5	5	5	5	5	5	5	5	5	5	5	5	5	5	5	5	5
1	3	1	3	10	1	1	3	4	4	4	2	2	1	4	4	2	4	4	4	2	4	4
2	4	1	3	12	3	3	3	2	2	3	5	5	5	4	5	5	5	4	3	5	4	5
1	2	2	2	9	4	4	4	2	3	3	4	4	4	3	2	2	2	4	2	4	4	4
1	4	1	2	12	4	3	5	4	2	2	2	2	3	2	2	2	4	4	4	4	4	4
2	4	2	2	12	2	3	2	2	3	4	4	4	4	3	4	4	3	3	3	4	2	2
1	3	2	3	8	4	4	4	3	3	4	3	3	4	5	5	5	4	4	2	4	5	4
2	4	2	3	4	1	2	2	2	1	2	4	4	5	3	4	5	5	3	4	4	5	5
1	3	1	2	7	3	3	1	4	2	2	2	4	2	2	3	2	2	2	2	1	3	1
1	4	2	4	4	2	2	4	3	4	2	5	4	5	5	5	3	5	5	5	3	4	5
1	3	1	3	7	4	2	2	2	2	1	3	4	3	4	4	3	2	3	4	3	2	3
1	3	1	4	11	4	4	5	3	4	5	2	3	3	4	3	4	2	3	3	2	2	4
1	2	2	4	3	5	5	5	2	3	3	3	5	5	5	5	5	5	5	5	5	5	4
1	4	2	2	7	5	5	5	5	5	5	5	5	3	5	5	5	4	2	2	4	3	4
2	3	1	3	7	5	5	5	5	5	5	5	5	5	5	4	4	4	4	5	5	5	4
2	3	2	4	3	2	2	2	5	5	3	2	3	1	5	4	4	4	3	4	2	1	2
1	3	2	4	9	4	4	3	2	3	1	4	3	4	4	5	4	2	2	3	2	2	2
1	3	3	3	9	3	5	5	4	3	3	3	2	4	3	3	3	5	5	4	3	3	5
2	3	2	4	8	5	5	5	5	5	5	5	5	5	5	5	5	5	5	5	5	5	5
2	3	2	2	3	3	1	3	4	4	3	3	2	2	4	4	3	4	3	4	3	2	2
2	2	2	3	5	2	3	2	3	4	2	3	4	3	2	2	1	2	2	2	3	3	4
1	3	1	3	10	5	5	5	5	5	4	4	5	5	5	3	3	5	4	5	5	5	3
2	3	2	4	6	5	5	5	3	1	1	5	4	5	4	3	4	2	2	3	5	4	5
2	4	2	4	8	5	5	5	5	5	4	3	3	5	5	3	4	4	5	5	4	5	5
1	3	2	3	12	4	4	2	4	2	4	2	2	4	4	3	2	1	2	3	3	3	2
1	4	3	3	9	2	3	3	3	4	3	2	2	2	4	4	4	2	2	2	4	2	3
1	3	1	3	12	4	4	3	5	5	4	5	5	5	5	5	5	5	5	5	4	5	5
2	3	3	3	9	2	2	3	5	5	4	4	4	2	2	2	3	4	3	4	3	2	2
2	2	2	4	8	2	1	1	3	4	4	2	4	4	4	2	2	2	2	2	2	1	2
2	3	1	3	8	4	2	3	4	4	3	2	4	4	2	4	4	2	3	3	2	2	1
2	4	2	3	3	2	3	2	2	2	4	4	5	5	3	4	3	5	4	3	4	3	5
2	3	2	4	10	4	3	4	3	1	3	4	4	2	2	1	2	1	1	2	4	4	4
2	3	1	3	4	2	2	2	2	2	2	5	3	3	2	2	2	2	1	1	2	2	2
2	2	2	3	8	5	5	5	5	5	5	5	4	4	3	3	5	4	5	5	4	5	5
1	3	2	3	9	3	3	3	2	2	2	2	2	2	4	4	4	3	4	3	5	4	3
2	4	2	3	6	3	3	2	3	2	2	4	4	5	5	4	3	4	2	3	3	3	5
2	3	2	3	3	4	4	3	3	3	2	2	2	2	4	2	4	3	4	4	2	3	2
1	3	3	4	3	2	3	2	2	3	3	2	2	3	4	2	2	3	2	3	4	3	4
1	4	2	3	3	3	3	3	5	5	5	4	5	5	5	4	5	5	5	5	4	4	5
2	4	2	3	5	2	2	2	2	2	2	2	2	2	2	2	2	2	1	2	4	4	4
2	2	2	3	3	3	3	2	2	4	4	4	5	5	4	2	2	3	5	4	3	4	4
2	3	3	4	8	2	3	4	2	2	2	4	3	4	2	2	2	4	4	4	1	2	2
2	2	2	4	3	4	4	4	4	4	4	2	2	2	4	2	2	4	3	2	2	4	3
2	4	2	4	10	3	2	2	3	4	4	4	4	4	4	4	4	2	4	3	4	2	2
2	3	2	4	6	3	5	5	5	5	5	3	5	4	5	5	5	4	4	5	5	5	5
1	3	1	4	8	2	1	2	3	2	2	3	4	2	4	2	4	1	3	2	1	2	2
2	2	3	3	12	4	4	3	2	2	3	2	4	4	2	1	2	4	5	4	1	2	2
1	2	2	3	8	3	3	3	5	5	5	3	4	5	5	4	5	5	3	5	3	3	3
2	3	1	3	11	1	2	2	4	3	4	5	3	4	4	3	3	1	2	1	2	2	3
2	3	2	3	6	4	3	3	2	3	1	4	4	4	4	3	4	4	4	4	2	2	4
2	3	3	2	3	2	2	4	4	4	4	4	4	3	2	2	4	3	4	4	3	4	3
1	3	1	4	7	5	3	5	3	4	2	2	3	2	4	4	4	2	4	4	5	4	4
1	4	1	4	8	5	5	5	5	5	5	5	5	5	5	5	5	5	5	5	5	5	5
2	3	1	2	12	3	4	3	5	4	3	5	5	5	5	4	4	5	5	4	3	5	3
2	3	2	3	3	4	4	4	4	3	4	2	2	2	4	4	4	4	2	2	1	3	2
2	4	3	3	12	4	3	4	3	2	2	2	3	4	4	3	4	4	4	3	4	2	2
2	2	1	3	9	3	3	5	3	3	4	3	4	5	3	4	5	4	5	4	5	4	5
1	3	2	3	3	4	4	2	4	4	3	4	2	3	4	4	4	1	2	3	2	2	1
2	3	1	4	3	5	4	5	4	4	5	5	5	5	4	5	5	5	5	5	5	5	5
1	3	1	2	3	3	3	4	3	3	3	4	3	5	5	5	4	5	5	3	5	5	3
1	4	2	4	9	2	3	2	4	4	3	4	3	4	4	2	4	3	2	2	3	4	3
2	3	1	3	3	5	5	5	5	5	5	5	5	5	5	5	5	5	5	5	5	5	5
1	4	2	2	3	3	2	2	2	1	3	2	3	3	1	3	2	4	5	5	4	4	3
2	4	2	2	4	3	3	2	2	2	3	3	4	4	2	2	3	5	3	3	4	5	3
1	3	3	3	8	4	2	2	4	4	5	2	4	4	4	3	4	3	4	4	3	4	5
2	4	1	3	3	3	5	4	3	3	3	2	2	2	2	2	2	1	1	2	4	4	4
2	2	1	2	4	5	5	5	5	5	5	5	5	5	5	5	5	5	5	5	5	5	5
1	3	2	4	3	3	3	3	4	3	3	5	5	5	3	3	3	3	2	3	5	5	3
1	4	2	4	3	3	4	4	4	5	5	3	2	2	3	2	1	2	1	2	2	3	4
2	3	2	2	10	4	3	4	2	4	4	3	4	3	4	4	4	2	4	4	2	3	4
2	3	2	4	3	4	3	4	2	2	4	2	3	2	2	3	4	4	3	4	2	4	2
2	2	3	4	3	4	4	4	2	3	2	4	2	4	4	2	4	3	4	2	2	2	1
2	4	2	2	7	4	4	4	2	2	2	1	1	3	3	4	4	2	3	2	2	2	2
1	4	1	3	11	3	4	4	3	3	3	3	4	3	5	5	5	5	3	3	4	5	5
2	3	2	3	5	4	5	5	4	3	5	4	4	5	3	4	3	4	5	3	5	4	5
2	3	1	3	5	4	3	2	4	4	3	2	2	2	3	3	4	2	2	2	4	4	4
2	3	1	4	10	4	3	5	4	4	5	3	3	3	3	4	3	4	4	3	5	5	3
2	4	2	3	7	3	3	4	4	3	2	2	2	2	2	2	3	2	2	2	3	2	2
1	4	1	2	7	3	4	3	5	3	4	5	5	5	5	5	5	5	4	3	3	5	4
1	3	1	4	12	5	4	4	5	3	5	2	2	2	2	2	4	2	2	2	2	1	3
2	2	2	4	3	4	4	5	3	3	3	4	5	5	3	4	5	4	3	5	5	5	5
2	4	2	3	4	5	5	5	5	5	5	4	5	5	3	3	4	5	4	5	5	5	4
2	3	2	3	11	3	2	2	1	2	2	4	2	3	2	2	1	3	4	3	3	3	4
2	4	2	3	7	3	1	1	2	2	2	3	5	5	4	4	4	5	5	3	5	4	5
2	3	2	3	12	3	3	3	5	5	5	5	4	5	5	5	4	4	4	5	4	4	5
2	3	2	4	8	1	1	1	3	3	2	3	4	4	4	2	2	5	5	4	2	2	2
1	3	2	3	6	4	4	4	4	2	3	2	3	4	3	3	4	4	2	2	4	4	4
1	3	2	3	7	2	2	2	2	2	4	2	2	2	2	4	2	3	2	4	3	4	2
2	4	2	2	8	1	1	2	2	2	3	2	3	2	4	5	4	1	2	3	4	2	2
1	3	2	3	4	2	1	2	2	3	4	4	4	4	4	4	2	3	2	4	4	4	4
2	4	2	3	5	3	1	3	4	4	4	2	2	4	5	4	4	4	4	3	2	4	2
1	3	3	2	12	3	5	3	5	5	5	5	5	5	5	3	5	5	5	5	3	3	3
1	4	2	3	9	4	5	5	5	4	4	2	2	3	2	2	2	2	2	2	4	4	4
1	3	1	2	3	3	2	2	3	4	4	4	4	2	4	4	3	4	2	2	2	3	2
2	3	3	2	4	4	2	4	4	4	3	1	2	3	4	5	4	4	5	5	1	2	2
2	4	2	3	3	4	3	3	3	4	3	4	4	5	5	5	5	3	3	5	3	3	5
2	4	1	4	3	4	4	2	3	2	3	3	2	2	5	4	4	2	3	2	4	4	5
1	3	2	4	3	2	4	2	2	2	3	5	4	4	5	5	4	3	3	5	5	4	4
1	2	1	4	3	5	4	4	5	5	5	2	3	3	5	4	5	3	3	4	4	4	5
2	4	2	3	6	3	3	3	3	2	2	2	2	3	3	2	4	4	4	4	1	2	2
2	3	1	2	6	5	5	5	5	5	5	5	5	5	5	5	5	5	5	5	5	5	5
1	3	1	2	3	3	2	2	4	2	2	3	5	4	5	5	5	4	5	4	5	4	4
1	3	3	4	3	4	4	4	1	1	2	3	3	2	4	4	4	2	4	2	2	1	2
2	4	1	3	8	5	3	3	5	3	4	3	5	5	5	5	4	5	3	3	4	5	5
1	4	1	3	8	3	5	2	2	2	3	4	5	4	4	4	2	3	4	3	5	5	5
2	3	3	3	11	2	1	3	4	3	2	4	3	4	3	4	4	3	4	3	4	5	3
1	2	1	3	3	3	4	3	2	2	4	4	4	5	4	4	4	4	4	2	3	3	3
1	3	2	4	10	5	3	5	5	5	5	4	4	3	3	3	5	3	3	5	5	5	5
1	2	2	4	3	1	1	2	5	4	3	3	4	3	2	3	2	3	3	3	3	4	2
2	2	2	3	9	2	4	2	4	3	4	4	4	4	5	4	4	2	1	2	2	1	2
1	4	2	2	9	3	3	2	4	4	3	2	2	2	2	2	1	4	3	3	2	2	3
2	4	1	4	4	4	4	3	5	5	4	5	5	5	5	4	3	5	4	4	5	5	5
2	4	2	3	8	3	2	1	4	4	5	3	3	2	4	4	2	2	3	2	4	4	3
1	3	2	3	10	2	2	2	2	2	2	3	4	4	3	4	4	4	2	4	3	2	2
2	3	2	4	3	5	5	5	5	5	5	4	5	5	4	5	4	3	5	5	5	5	5
1	2	1	3	8	5	5	5	3	4	4	3	3	3	3	3	3	5	5	5	5	5	4
1	4	2	3	3	5	3	3	2	3	3	3	4	3	5	5	5	5	5	5	3	5	3
2	3	2	3	9	4	2	2	2	2	4	4	4	4	2	2	4	2	4	2	4	4	3
2	4	2	3	10	2	3	3	2	4	2	2	3	1	1	1	3	2	4	2	2	4	4
2	4	1	3	12	2	2	1	3	4	4	2	2	4	4	2	4	2	2	2	3	2	2
1	4	2	3	3	3	3	4	3	3	5	5	4	3	5	5	3	3	5	3	3	5	5
1	3	2	2	5	3	2	2	4	2	2	2	2	3	4	4	2	3	2	1	4	3	2
2	3	2	3	12	3	3	4	3	5	3	5	4	5	5	5	5	3	3	4	3	3	3
2	4	1	2	3	4	4	4	3	3	2	4	2	4	4	5	4	3	2	2	4	3	2
1	3	2	4	10	1	1	2	3	2	3	3	3	4	2	4	2	4	2	4	2	1	2
1	3	3	4	9	2	2	2	4	4	2	3	2	3	4	4	3	4	3	4	4	2	4
1	4	2	2	7	4	4	4	2	3	2	2	3	4	2	2	2	4	4	5	2	3	4
1	4	1	2	5	2	2	2	2	3	2	2	1	2	2	2	2	2	4	2	2	3	3
2	3	2	2	8	4	4	2	2	4	4	3	4	4	3	2	2	2	2	2	3	4	4
2	3	1	3	9	3	2	2	2	3	4	4	3	3	2	2	3	5	3	5	3	1	2
1	3	3	2	8	2	4	2	3	3	4	2	2	2	2	2	2	3	4	2	2	2	1
1	4	2	3	3	2	2	4	2	3	4	3	5	4	5	4	4	5	3	5	5	5	4
2	1	1	3	4	2	1	3	4	3	2	4	3	4	3	4	4	3	4	3	4	5	3
2	2	1	3	2	2	4	2	4	3	4	4	4	4	5	4	4	2	1	2	2	1	2
1	1	1	3	4	5	3	3	5	3	4	3	5	5	5	5	4	5	3	3	4	5	5
2	2	1	3	5	5	3	5	5	5	5	4	4	3	3	3	5	3	3	5	5	5	5
2	2	1	3	4	3	2	2	2	3	4	4	3	3	2	2	3	5	3	5	3	1	2
1	2	1	3	7	4	4	3	5	5	4	5	5	5	5	4	3	5	4	4	5	5	5
2	1	1	3	2	3	2	1	4	4	5	3	3	2	4	4	2	2	3	2	4	4	3
2	1	1	3	4	3	2	4	4	3	4	4	4	3	3	4	4	4	3	4	2	4	2
1	2	1	3	2	2	4	2	3	3	4	2	2	2	2	2	2	3	4	2	2	2	1
2	1	1	3	7	1	1	2	5	4	3	3	4	3	2	3	2	3	3	3	3	4	2
2	2	1	3	13	5	5	5	3	4	4	3	3	3	3	3	3	5	5	5	5	5	4
1	2	1	2	2	5	3	3	2	3	3	3	4	3	5	5	5	5	5	5	3	5	3
2	2	1	2	5	5	5	5	5	5	5	4	5	5	4	5	4	3	5	5	5	5	5
1	2	1	3	7	2	2	4	2	3	4	3	5	4	5	4	4	5	3	5	5	5	4
1	2	1	2	2	2	2	4	3	3	2	1	3	2	2	2	1	2	4	2	3	4	2
1	2	1	3	7	3	3	4	3	3	5	5	4	3	5	5	3	3	5	3	3	5	5
2	1	1	3	7	2	2	1	3	4	4	2	2	4	4	2	4	2	2	2	3	2	2
2	2	1	2	13	5	5	5	5	4	3	5	3	5	3	4	3	5	5	4	3	5	3
2	2	1	2	7	2	2	2	2	2	2	3	4	4	3	4	4	4	2	4	3	2	2
2	2	1	3	2	3	3	3	3	3	4	5	5	4	5	3	3	5	4	3	5	5	4
1	1	1	3	5	3	3	4	3	5	3	5	4	5	5	5	5	3	3	4	3	3	3
1	2	1	3	2	3	3	2	5	5	5	4	5	5	3	5	3	5	4	3	4	5	5
1	2	1	3	2	4	4	3	2	3	2	4	3	2	3	4	4	4	4	3	4	3	4
1	2	1	2	5	2	3	3	2	4	2	2	3	1	1	1	3	2	4	2	2	4	4
1	2	1	3	4	4	3	2	4	2	3	2	2	3	2	2	2	2	3	3	3	4	4
2	2	1	3	2	5	5	5	5	5	5	5	5	5	5	5	5	5	5	5	5	5	5
1	2	1	2	4	1	1	2	3	2	3	3	3	4	2	4	2	4	2	4	2	1	2
2	2	1	2	13	3	4	3	5	3	3	5	5	5	5	5	5	3	3	3	3	3	3
1	2	1	3	2	3	4	5	3	3	4	4	5	3	3	2	3	3	5	5	3	4	4
1	1	1	3	2	2	2	4	2	4	3	2	1	2	4	5	4	4	4	3	2	2	4
2	2	1	3	2	3	3	3	3	5	5	3	4	5	4	3	3	4	5	5	4	5	5
1	2	1	2	2	2	4	3	1	3	3	3	2	2	2	4	2	2	2	2	2	2	3
1	1	1	3	7	2	3	2	1	2	2	3	3	2	3	4	4	4	2	2	2	2	1
1	2	1	3	2	2	2	1	2	2	4	1	2	3	2	2	2	4	4	4	3	4	4
1	2	1	3	13	4	5	4	5	4	5	5	5	5	5	5	5	5	5	5	5	5	5
1	2	1	2	2	3	4	4	3	2	2	2	4	3	4	4	4	2	3	3	2	2	2
